# Supplementary material for: Parasite reliance on its host gut microbiota for nutrition and survival
Source: ISME J. 2022 Aug 8;16(11):2574–86. doi: 10.1038/s41396-022-01301-z (PMC9561699; doi:10.1038/s41396-022-01301-z)
Supplement: Supplementary file 2 — Supplementary Tables S3 to S6 [file 41396_2022_1301_MOESM2_ESM.xlsx]

## Sheet: Table S3
Table S3. Relative abundance of Operational Taxonomic Units (OTUs) in guts from nonparasitized Drosophila 3rd instar larvae in experiment#1.
OTU ID	Relative OTUs abundance (%)	Phylum	Class	Order	Family	Genus
OTU1	52.883	Proteobacteria	Gammaproteobacteria	Enterobacteriales	Enterobacteriaceae	Escherichia
OTU2	31.077	Firmicutes	Bacilli	Lactobacillales	Lactobacillaceae	Lactobacillus
OTU3	0.637061	Proteobacteria	Alphaproteobacteria	Rhodospirillales	Acetobacteraceae	Acetobacter
OTU4	5.41849	Proteobacteria	Alphaproteobacteria	Rickettsiales
OTU5	1.86717	Proteobacteria	Alphaproteobacteria	Sphingomonadales	Sphingomonadaceae	Novosphingobium
OTU6	0.699608	Proteobacteria	Gammaproteobacteria	Pseudomonadales	Pseudomonadaceae	Pseudomonas
OTU7	0.773739	Firmicutes	Bacilli	Bacillales	Staphylococcaceae	Staphylococcus
OTU8	0.138995	Proteobacteria	Betaproteobacteria	Burkholderiales	Comamonadaceae	Rhodoferax
OTU9	0.266407	Proteobacteria	Gammaproteobacteria	Enterobacteriales	Enterobacteriaceae	Shigella
OTU10	0.27104	Proteobacteria	Gammaproteobacteria	Pseudomonadales	Moraxellaceae	Acinetobacter
OTU11	0.333588	Proteobacteria	Gammaproteobacteria	Xanthomonadales	Xanthomonadaceae	Stenotrophomonas
OTU12	0.257141	Proteobacteria	Alphaproteobacteria	Caulobacterales	Caulobacteraceae	Caulobacter
OTU13	0.164477	Proteobacteria	Alphaproteobacteria	Sphingomonadales	Sphingomonadaceae	Sphingomonas
OTU14	0.141312	Firmicutes	Bacilli	Lactobacillales	Lactobacillaceae	Lactobacillus
OTU15	0.240925	Proteobacteria	Betaproteobacteria	Burkholderiales	Oxalobacteraceae	Undibacterium
OTU16	0.118146	Actinobacteria	Actinobacteria	Propionibacteriales	Propionibacteriaceae	Propionibacterium
OTU17	0.027799	Proteobacteria	Alphaproteobacteria	Rhizobiales	Phyllobacteriaceae	Mesorhizobium
OTU18	0.0671809	Proteobacteria	Betaproteobacteria	Burkholderiales	Burkholderiaceae	Ralstonia
OTU19	0.0857136	Proteobacteria	Alphaproteobacteria	Rhizobiales	Bradyrhizobiaceae	Bradyrhizobium
OTU20	0.0509649	Actinobacteria	Rubrobacteria	Rubrobacterales		Rubrobacter
OTU21	0.118146	Proteobacteria	Alphaproteobacteria	Rhizobiales	Phyllobacteriaceae	Phyllobacterium
OTU22	0.0393819	Actinobacteria	Actinobacteria	Corynebacteriales	Nocardiaceae	Rhodococcus
OTU23	0.0625478	Proteobacteria	Gammaproteobacteria	Pseudomonadales	Pseudomonadaceae	Pseudomonas
OTU24	0.127412	Bacteroidetes	Bacteroidia	Bacteroidales	Prevotellaceae	Prevotella
OTU25	0.315055	Proteobacteria	Betaproteobacteria	Burkholderiales	Comamonadaceae	Aquabacterium
OTU26	0.206176	Proteobacteria	Betaproteobacteria	Burkholderiales	Comamonadaceae
OTU27	0.055598	Proteobacteria	Betaproteobacteria	Burkholderiales	Alcaligenaceae	Derxia
OTU28	0.083397	Proteobacteria	Gammaproteobacteria	Legionellales	Legionellaceae	Legionella
OTU29	0.0787639	Proteobacteria	Gammaproteobacteria	Pseudomonadales	Moraxellaceae	Acinetobacter
OTU30	0.0324322	Actinobacteria	Actinobacteria	Corynebacteriales	Corynebacteriaceae	Corynebacterium
OTU31	0.132045	Bacteroidetes	Bacteroidia	Bacteroidales	Bacteroidaceae	Bacteroides
OTU32	0.0208493	Proteobacteria	Alphaproteobacteria	Rhizobiales		Phreatobacter
OTU33	0.108879	Firmicutes	Bacilli	Bacillales	Bacillaceae	Bacillus
OTU34	0.152895	Proteobacteria	Alphaproteobacteria	Rhizobiales	Methylobacteriaceae	Methylobacterium
OTU35	0.083397	Proteobacteria	Betaproteobacteria	Burkholderiales	Oxalobacteraceae	Massilia
OTU36	0.0486483	Firmicutes	Bacilli	Lactobacillales	Streptococcaceae	Streptococcus
OTU37	0.141312	Proteobacteria	Alphaproteobacteria	Sphingomonadales	Sphingomonadaceae	Sphingomonas
OTU38	0.0718141	Deinococcus-Thermus	Deinococci	Deinococcales	Deinococcaceae	Deinococcus
OTU39	0.0625478	Firmicutes	Bacilli	Lactobacillales	Lactobacillaceae	Pediococcus
OTU40	0.0324322	Proteobacteria	Betaproteobacteria	Burkholderiales	Comamonadaceae
OTU41	0.0208493	Armatimonadetes
OTU42	0.0486483	Deinococcus-Thermus	Deinococci	Thermales	Thermaceae	Thermus
OTU43	0.00926634	Proteobacteria	Betaproteobacteria	Neisseriales	Neisseriaceae
OTU44	0.00231658	Proteobacteria	Alphaproteobacteria	Rhizobiales	Methylobacteriaceae	Methylobacterium
OTU45	0.0787639	Cyanobacteria
OTU46	0.0115829	Firmicutes	Bacilli	Lactobacillales	Streptococcaceae	Lactococcus
OTU47	0.083397	Actinobacteria	Actinobacteria	Micrococcales	Microbacteriaceae	Microbacterium
OTU48	0.0208493	Proteobacteria	Alphaproteobacteria	Rhizobiales	Rhizobiaceae	Rhizobium
OTU49	0.0185327	Firmicutes	Bacilli	Bacillales	Bacillaceae	Anoxybacillus
OTU50	0.0625478	Firmicutes	Clostridia	Clostridiales	Ruminococcaceae	Faecalibacterium
OTU51	0.0370654	Proteobacteria	Gammaproteobacteria	Pseudomonadales	Moraxellaceae	Enhydrobacter
OTU52	0.0301156	Firmicutes	Clostridia	Clostridiales	Ruminococcaceae	Ruminococcus
OTU53	0.0254824	Proteobacteria	Alphaproteobacteria	Caulobacterales	Caulobacteraceae
OTU54	0.0138995	Firmicutes	Bacilli	Lactobacillales	Aerococcaceae	Aerococcus
OTU55	0.0903468	Proteobacteria	Alphaproteobacteria	Rhizobiales	Methylobacteriaceae	Methylobacterium
OTU56	0.0602312	Proteobacteria	Alphaproteobacteria	Sphingomonadales	Sphingomonadaceae	Novosphingobium
OTU57	0.0347488	Proteobacteria	Alphaproteobacteria	Sphingomonadales	Sphingomonadaceae	Sphingomonas
OTU58	0.0115829	Firmicutes	Clostridia	Clostridiales	Lachnospiraceae
OTU59	0.055598	Proteobacteria	Alphaproteobacteria	Caulobacterales	Caulobacteraceae	Brevundimonas
OTU60	0.0115829	Firmicutes	Clostridia	Clostridiales	Ruminococcaceae	Subdoligranulum
OTU61	0.0208493	Firmicutes	Bacilli	Bacillales		Exiguobacterium
OTU62	0.0416985	Proteobacteria	Gammaproteobacteria	Pseudomonadales	Moraxellaceae	Acinetobacter
OTU63	0.0162161	Proteobacteria	Gammaproteobacteria	Xanthomonadales	Xanthomonadaceae
OTU64	0.0509649	Proteobacteria	Gammaproteobacteria	Enterobacteriales	Enterobacteriaceae
OTU65	0.0301156	Deinococcus-Thermus	Deinococci	Deinococcales	Deinococcaceae	Deinococcus
OTU66	0.0162161	Proteobacteria	Gammaproteobacteria
OTU67	0.027799	Proteobacteria	Gammaproteobacteria	Pseudomonadales	Pseudomonadaceae	Pseudomonas
OTU68	0.00694975	Proteobacteria	Gammaproteobacteria	Xanthomonadales
OTU69	0.0208493	Bacteroidetes	Sphingobacteriia	Sphingobacteriales	Chitinophagaceae	Heliimonas
OTU70	0.0231658	Firmicutes	Clostridia	Clostridiales	Ruminococcaceae
OTU71	0.00694975	Actinobacteria	Acidimicrobiia	Acidimicrobiales	Iamiaceae	Iamia
OTU72	0.00926634	Bacteroidetes	Sphingobacteriia	Sphingobacteriales	Chitinophagaceae	Sediminibacterium
OTU73	0.0231658	Bacteroidetes	Bacteroidia	Bacteroidales	Porphyromonadaceae	Barnesiella
OTU74	0.00926634	Bacteroidetes	Cytophagia	Cytophagales	Cytophagaceae
OTU75	0.00926634	Proteobacteria	Alphaproteobacteria	Rhodospirillales		Reyranella
OTU76	0.00231658	Firmicutes	Clostridia	Clostridiales	Ruminococcaceae
OTU77	0.0301156	Proteobacteria	Betaproteobacteria	Rhodocyclales	Rhodocyclaceae	Thauera
OTU78	0.0115829	Proteobacteria	Betaproteobacteria	Hydrogenophilales	Hydrogenophilaceae	Hydrogenophilus
OTU79	0.0440151	Bacteroidetes	Bacteroidia	Bacteroidales	Bacteroidaceae	Bacteroides
OTU80	0.108879	Bacteroidetes	Bacteroidia	Bacteroidales	Bacteroidaceae	Bacteroides
OTU81	0.0185327	Verrucomicrobia	Opitutae	Opitutales	Opitutaceae	Opitutus
OTU82	0.0370654	Firmicutes	Clostridia	Clostridiales	Lachnospiraceae	Blautia
OTU83	0.0185327	Actinobacteria	Actinobacteria	Corynebacteriales	Nocardiaceae	Williamsia
OTU84	0.0162161	Planctomycetes	Phycisphaerae
OTU85	0.0162161	Gemmatimonadetes	Gemmatimonadetes	Gemmatimonadales	Gemmatimonadaceae	Gemmatimonas
OTU86	0.027799	(unkown)
OTU87	0.00694975	Proteobacteria	Betaproteobacteria	Rhodocyclales	Rhodocyclaceae	Zoogloea
OTU88	0.0254824	Proteobacteria	Alphaproteobacteria	Rhizobiales	Hyphomicrobiaceae
OTU89	0.0347488	Proteobacteria	Betaproteobacteria	Burkholderiales	Burkholderiaceae	Cupriavidus
OTU90	0.0393819	Bacteroidetes	Bacteroidia	Bacteroidales	Bacteroidaceae	Bacteroides
OTU91	0.0324322	Actinobacteria	Actinobacteria	Micrococcales	Micrococcaceae	Arthrobacter
OTU92	0.0324322	Proteobacteria	Betaproteobacteria	Nitrosomonadales	Gallionellaceae
OTU93	0.00694975	Firmicutes	Clostridia	Clostridiales	Lachnospiraceae
OTU94	0.00463317	Bacteroidetes	Bacteroidia	Bacteroidales	Prevotellaceae
OTU95	0.0162161	Proteobacteria	Alphaproteobacteria	Rhodobacterales	Rhodobacteraceae	Paracoccus
OTU96	0.00926634	Proteobacteria	Deltaproteobacteria	Myxococcales
OTU97	0.0138995	Proteobacteria	Alphaproteobacteria	Rhizobiales	Rhizobiaceae	Rhizobium
OTU98	0.00231658	Bacteroidetes	Sphingobacteriia	Sphingobacteriales	Chitinophagaceae	Hydrotalea
OTU99	0.0208493	Gemmatimonadetes	Gemmatimonadetes	Gemmatimonadales	Gemmatimonadaceae
OTU100	0.00231658	Proteobacteria	Betaproteobacteria	Burkholderiales	Alcaligenaceae
OTU101	0.0115829	Firmicutes	Clostridia	Clostridiales	Peptococcaceae
OTU102	0.00463317	Verrucomicrobia	Opitutae	Opitutales	Opitutaceae	Opitutus
OTU103	0.00463317	Cyanobacteria				Leptolyngbya
OTU104	0.0138995	Firmicutes	Negativicutes	Selenomonadales	Veillonellaceae	Megamonas
OTU105	0.0115829	Proteobacteria	Gammaproteobacteria	Chromatiales	Chromatiaceae	Rheinheimera
OTU106	0.0138995	Actinobacteria	Actinobacteria	Corynebacteriales	Mycobacteriaceae	Mycobacterium
OTU107	0.00231658	Bacteroidetes	Bacteroidia	Bacteroidales
OTU108	0.00231658	Firmicutes	Clostridia	Clostridiales	Ruminococcaceae	Ruminococcus
OTU109	0.00231658	Proteobacteria	Alphaproteobacteria	Caulobacterales	Caulobacteraceae	Phenylobacterium
OTU110	0.0416985	Firmicutes	Clostridia	Clostridiales	Ruminococcaceae	Ruminococcus
OTU111	0.00231658	Bacteroidetes	Bacteroidia	Bacteroidales	Prevotellaceae	Paraprevotella
OTU112	0.00926634	Verrucomicrobia	Opitutae	Opitutales	Opitutaceae	Opitutus
OTU113	0.0162161	Proteobacteria	Betaproteobacteria	Methylophilales	Methylophilaceae	Methylotenera
OTU114	0.00926634	Proteobacteria	Alphaproteobacteria	Rhodospirillales
OTU115	0.0115829	Proteobacteria	Deltaproteobacteria	Desulfobacterales	Desulfobulbaceae	Desulfurivibrio
OTU116	0.00694975	Bacteroidetes	Bacteroidia	Bacteroidales	Prevotellaceae	Prevotella
OTU117	0.0138995	Firmicutes	Negativicutes	Selenomonadales	Veillonellaceae	Dialister
OTU118	0.0115829	Bacteroidetes	Bacteroidia	Bacteroidales
OTU119	0.0185327	Bacteroidetes
OTU120	0.0185327	Firmicutes	Clostridia	Clostridiales		Finegoldia
OTU121	0.0185327	Firmicutes	Clostridia	Clostridiales	Lachnospiraceae	Blautia
OTU122	0.0138995	Firmicutes	Clostridia	Clostridiales	Ruminococcaceae	Intestinimonas
OTU123	0.0138995	Bacteroidetes	Bacteroidia	Bacteroidales	Prolixibacteraceae	Prolixibacter
OTU124	0.0231658	Proteobacteria	Betaproteobacteria	Burkholderiales	Alcaligenaceae	Sutterella
OTU125	0.0185327	Firmicutes	Negativicutes	Selenomonadales	Veillonellaceae	Sporomusa
OTU126	0.00231658	Bacteroidetes	Bacteroidia	Bacteroidales	Prevotellaceae	Alloprevotella
OTU127	0.0162161	Proteobacteria	Betaproteobacteria	Burkholderiales	Alcaligenaceae
OTU128	0.00926634	Chloroflexi	Anaerolineae	Anaerolineales	Anaerolineaceae	Anaerolinea
OTU129	0.00694975	Proteobacteria	Alphaproteobacteria	Rhodospirillales
OTU130	0.0115829	Proteobacteria	Alphaproteobacteria	Rhizobiales	Bradyrhizobiaceae	Bosea
OTU131	0.00463317	Deinococcus-Thermus	Deinococci	Deinococcales	Deinococcaceae	Deinococcus
OTU132	0.00926634	Proteobacteria	Gammaproteobacteria	Xanthomonadales	Xanthomonadaceae	Arenimonas
OTU133	0.0208493	Bacteroidetes	Bacteroidia	Bacteroidales
OTU134	0.00463317	Firmicutes	Clostridia	Clostridiales		Anaerococcus
OTU135	0.0208493	Armatimonadetes	Fimbriimonadia	Fimbriimonadales	Fimbriimonadaceae
OTU136	0.00231658	Chloroflexi
OTU137	0.0115829	Spirochaetae	Spirochaetes	Spirochaetales	Spirochaetaceae	Treponema
OTU138	0.0416985	Proteobacteria	Betaproteobacteria	Burkholderiales	Comamonadaceae	Ramlibacter
OTU139	0.0208493	Proteobacteria	Betaproteobacteria	Hydrogenophilales	Hydrogenophilaceae	Thiobacillus
OTU140	0.0231658	Bacteroidetes	Bacteroidia	Bacteroidales
OTU141	0.00926634	Firmicutes	Clostridia	Clostridiales	Ruminococcaceae	Subdoligranulum
OTU142	0.0231658	Bacteroidetes	Bacteroidia	Bacteroidales	Porphyromonadaceae	Parabacteroides
OTU143	0.0162161	Bacteroidetes	Bacteroidia	Bacteroidales	Rikenellaceae
OTU144	0.0138995	Ignavibacteriae	Ignavibacteria	Ignavibacteriales
OTU145	0.0115829	Firmicutes	Clostridia	Clostridiales	Lachnospiraceae
OTU146	0.00463317	Bacteroidetes	Bacteroidia	Bacteroidales	Prevotellaceae	Alloprevotella
OTU147	0.00231658	Firmicutes	Clostridia	Clostridiales	Lachnospiraceae	Fusicatenibacter
OTU148	0.00694975	Firmicutes	Clostridia	Clostridiales	Lachnospiraceae	Tyzzerella
OTU149	0.00694975	Cyanobacteria
OTU150	0.00694975	Proteobacteria	Deltaproteobacteria	Desulfuromonadales	Geobacteraceae	Geobacter
OTU151	0.00463317	Firmicutes	Negativicutes	Selenomonadales	Veillonellaceae	Mitsuokella
OTU152	0.00694975	Proteobacteria	Betaproteobacteria	Burkholderiales	Oxalobacteraceae
OTU153	0.027799	Firmicutes	Clostridia	Clostridiales	Ruminococcaceae	Anaerotruncus
OTU154	0.00694975	Firmicutes	Clostridia	Clostridiales	Lachnospiraceae
OTU155	0.0138995	Parcubacteria
OTU156	0.0115829	Firmicutes	Clostridia	Clostridiales	Ruminococcaceae
OTU157	0.0208493	Chloroflexi	Anaerolineae	Anaerolineales	Anaerolineaceae
OTU158	0.0162161	Bacteroidetes	Flavobacteriia	Flavobacteriales	Flavobacteriaceae	Flavobacterium
OTU159	0.00463317	Chloroflexi	Anaerolineae	Anaerolineales	Anaerolineaceae
OTU160	0.00694975	Bacteroidetes	Flavobacteriia	Flavobacteriales	Flavobacteriaceae	Flavobacterium
OTU161	0.00926634	Proteobacteria	Deltaproteobacteria	Desulfobacterales	Desulfobacteraceae	Desulfatitalea
OTU162	0.0162161	Nitrospirae	Nitrospira	Nitrospirales	Nitrospiraceae	Nitrospira
OTU163	0.0185327	Chloroflexi	Anaerolineae	Anaerolineales	Anaerolineaceae	Anaerolinea
OTU164	0.00926634	Firmicutes	Clostridia	Clostridiales	Lachnospiraceae
OTU165	0.00694975	Bacteroidetes	Bacteroidia	Bacteroidales	Porphyromonadaceae	Odoribacter
OTU166	0.00231658	Proteobacteria	Betaproteobacteria
OTU167	0.00231658	Proteobacteria	Alphaproteobacteria	Rhizobiales	Hyphomicrobiaceae	Pelagibacterium
OTU168	0.0162161	Actinobacteria	Actinobacteria	Actinomycetales	Actinomycetaceae	Actinomyces
OTU169	0.0115829	Proteobacteria	Alphaproteobacteria	Caulobacterales	Caulobacteraceae	Brevundimonas
OTU170	0.00231658	Bacteroidetes	Bacteroidia	Bacteroidales
OTU171	0.00694975	Bacteroidetes	Bacteroidia	Bacteroidales
OTU172	0.00694975	Firmicutes	Bacilli	Lactobacillales	Lactobacillaceae	Lactobacillus
OTU173	0.0185327	Bacteroidetes	Bacteroidia	Bacteroidales	Prevotellaceae	Alloprevotella

## Sheet: Table S4
Table S4. Relative abundance of Operational Taxonomic Units (OTUs) in guts from nonparasitized Drosophila 3rd instar larvae in experiment #2.
OTU ID	Relative OTUs abundance (%)		Phylum	Class	Order	Family	Genus
	Replication#1	Replication#2
OTU1	38.7984	43.1902	Firmicutes	Bacilli	Lactobacillales	Lactobacillaceae	Lactobacillus
OTU2	35.199	34.8865	Fusobacteria	Fusobacteriia	Fusobacteriales	Fusobacteriaceae	Fusobacterium
OTU3	10.4717	9.10251	Firmicutes	Clostridia	Clostridiales	Peptostreptococcaceae	Romboutsia
OTU4	5.45725	4.37127	Epsilonbacteraeota	Campylobacteria	Campylobacterales	Helicobacteraceae	Helicobacter
OTU5	1.80083	1.69656	Firmicutes	Clostridia	Clostridiales	Lachnospiraceae	Cuneatibacter
OTU6	1.43002	1.16496	Firmicutes	Clostridia	Clostridiales	Clostridiaceae_1	Clostridium
OTU7	1.07799	0.842965	Firmicutes	Clostridia	Clostridiales	Ruminococcaceae	Fournierella
OTU8	0.822436	0.653108	Proteobacteria	Alphaproteobacteria	Acetobacterales	Acetobacteraceae	Acetobacter
OTU9	0.6493	0.490591	Bacteroidetes	Bacteroidia	Bacteroidales	Bacteroidaceae	Bacteroides
OTU10	0.475632	0.387308	Cyanobacteria	Oxyphotobacteria	Chloroplast	uncultured_bacterium	uncultured_bacterium
OTU11	0.466244	0.400978	Actinobacteria	Actinobacteria	Micrococcales	Micrococcaceae	Rothia
OTU12	0.394274	0.402497	Firmicutes	Clostridia	Clostridiales	Peptostreptococcaceae	Terrisporobacter
OTU13	0.384886	0.311366	Firmicutes	Erysipelotrichia	Erysipelotrichales	Erysipelotrichaceae	Turicibacter
OTU14	0.284753	0.136697	Actinobacteria	Actinobacteria	Bifidobacteriales	Bifidobacteriaceae	Aeriscardovia
OTU15	0.223735	0.139735	Verrucomicrobia	Verrucomicrobiae	Verrucomicrobiales	Akkermansiaceae	Akkermansia
OTU16	0.165845	0.112395	Actinobacteria	Actinobacteria	Micrococcales	Dermabacteraceae	Brachybacterium
OTU17	0.148635	0.103282	Bacteroidetes	Bacteroidia	Bacteroidales	Prevotellaceae	Prevotellaceae_Ga6A1_group
OTU18	0.10952	0.0729051	Proteobacteria	Alphaproteobacteria	Rhodobacterales	Rhodobacteraceae	Paracoccus
OTU19	0.103262	0.0911314	Bacteroidetes	Bacteroidia	Bacteroidales	Muribaculaceae	uncultured_bacterium_f_Muribaculaceae
OTU20	0.0876164	0.0410091	Actinobacteria	Actinobacteria	Micrococcales	Micrococcales_Incertae_Sedis	Timonella
OTU21	0.0813581	0.0729051	Actinobacteria	Actinobacteria	Micrococcales	Micrococcaceae	Kocuria
OTU22	0.0813581	0.042528	Bacteroidetes	Bacteroidia	Bacteroidales	Tannerellaceae	Parabacteroides
OTU23	0.0657123	0.0820183	Firmicutes	Clostridia	Clostridiales	Lachnospiraceae	Lachnoclostridium_10
OTU24	0.059454	0.0592354	Firmicutes	Clostridia	Clostridiales	Lachnospiraceae	uncultured_bacterium_f_Lachnospiraceae
OTU25	0.0547602	0.0561977	Firmicutes	Clostridia	Clostridiales	Lachnospiraceae	Lachnospiraceae_UCG-004
OTU26	0.0531957	0.074424	Firmicutes	Bacilli	Lactobacillales	Enterococcaceae	Enterococcus
OTU27	0.0531957	0.05316	Firmicutes	Bacilli	Lactobacillales	Lactobacillaceae	Lactobacillus
OTU28	0.0516311	0.042528	Proteobacteria	Gammaproteobacteria	Betaproteobacteriales	Burkholderiaceae	Sutterella
OTU29	0.0485019	0.05316	Patescibacteria	Saccharimonadia	Saccharimonadales	uncultured_bacterium_o_Saccharimonadales	uncultured_bacterium_o_Saccharimonadales
OTU30	0.0453728	0.031896	Bacteroidetes	Bacteroidia	Bacteroidales	Rikenellaceae	Rikenellaceae_RC9_gut_group
OTU31	0.0453728	0.0394903	Firmicutes	Clostridia	Clostridiales	Lachnospiraceae	[Ruminococcus]_torques_group
OTU32	0.0438082	0.0349337	Firmicutes	Erysipelotrichia	Erysipelotrichales	Erysipelotrichaceae	Erysipelatoclostridium
OTU33	0.0438082	0.0364526	Firmicutes	Erysipelotrichia	Erysipelotrichales	Erysipelotrichaceae	Faecalitalea
OTU34	0.0438082	0.0258206	Proteobacteria	Gammaproteobacteria	Betaproteobacteriales	Burkholderiaceae	Parasutterella
OTU35	0.0422436	0.031896	Bacteroidetes	Bacteroidia	Bacteroidales	Prevotellaceae	Prevotellaceae_UCG-001
OTU36	0.0391144	0.0303771	Proteobacteria	Alphaproteobacteria	Rickettsiales	Mitochondria	Vicia_faba_fava_bean
OTU37	0.0312916	0.0394903	Firmicutes	Negativicutes	Selenomonadales	Veillonellaceae	Veillonella
OTU38	0.0265978	0.0167074	Actinobacteria	Actinobacteria	Micrococcales	Micrococcaceae	Arthrobacter
OTU39	0.0265978	0.0349337	Proteobacteria	Gammaproteobacteria	Pasteurellales	Pasteurellaceae	Gallibacterium
OTU40	0.0250332	0.021264	Firmicutes	Bacilli	Lactobacillales	Lactobacillaceae	Lactobacillus
OTU41	0.0234687	0.00759	Proteobacteria	Deltaproteobacteria	Desulfovibrionales	Desulfovibrionaceae	Desulfovibrio
OTU42	0.0219041	0.00911	Firmicutes	Clostridia	Clostridiales	Ruminococcaceae	Faecalibacterium
OTU43	0.0203395	0.0167074	Proteobacteria	Alphaproteobacteria	Rhizobiales	Rhizobiaceae	Ochrobactrum
OTU44	0.0187749	0.0303771	Firmicutes	Clostridia	Clostridiales	Ruminococcaceae	Butyricicoccus
OTU45	0.0187749	0.00759	Proteobacteria	Gammaproteobacteria	Pseudomonadales	Moraxellaceae	Psychrobacter
OTU46	0.0172104	0.00456	Actinobacteria	Actinobacteria	Corynebacteriales	Corynebacteriaceae	Corynebacterium_1
OTU47	0.0172104	0.0227828	Actinobacteria	Actinobacteria	Propionibacteriales	Propionibacteriaceae	Luteococcus
OTU48	0.0172104	0.0136697	Proteobacteria	Alphaproteobacteria	Rickettsiales	Mitochondria	Gossypium_barbadense_sea-island_cotton
OTU49	0.0140812	0.00608	Firmicutes	Erysipelotrichia	Erysipelotrichales	Erysipelotrichaceae	Erysipelatoclostridium
OTU50	0.0140812	0.00152	Proteobacteria	Alphaproteobacteria	Caulobacterales	Caulobacteraceae	uncultured_bacterium_f_Caulobacteraceae
OTU51	0.0125166	0.00608	Actinobacteria	Actinobacteria	Micrococcales	Microbacteriaceae	Pseudoclavibacter
OTU52	0.0125166	0.010632	Firmicutes	Clostridia	Clostridiales	Lachnospiraceae	Tyzzerella_3
OTU53	0.0125166	0.0167074	Firmicutes	Clostridia	Clostridiales	Ruminococcaceae	Ruminiclostridium_9
OTU54	0.010952	0.0136697	Bacteroidetes	Bacteroidia	Bacteroidales	Bacteroidaceae	Bacteroides
OTU55	0.010952	0.0182263	Firmicutes	Bacilli	Lactobacillales	Aerococcaceae	Aerococcus
OTU56	0.010952	0.0121509	Firmicutes	Bacilli	Lactobacillales	Leuconostocaceae	Weissella
OTU57	0.010952	0.0121509	Firmicutes	Bacilli	Lactobacillales	Streptococcaceae	Lactococcus
OTU58	0.010952	0.0182263	Proteobacteria	Alphaproteobacteria	Caulobacterales	Caulobacteraceae	Brevundimonas
OTU59	0.010952	0.00152	Proteobacteria	Alphaproteobacteria	Rhodospirillales	uncultured_bacterium_o_Rhodospirillales	uncultured_bacterium_o_Rhodospirillales
OTU60	0.00939	0.00759	Proteobacteria	Gammaproteobacteria	Enterobacteriales	Enterobacteriaceae	Enterobacter
OTU61	0.00782	0.00304	Acidobacteria	Acidobacteriia	Acidobacteriales	uncultured_bacterium_o_Acidobacteriales	uncultured_bacterium_o_Acidobacteriales
OTU62	0.00782	0.00911	Firmicutes	Bacilli	Bacillales	Staphylococcaceae	Macrococcus
OTU63	0.00782	0.00911	Firmicutes	Clostridia	Clostridiales	Ruminococcaceae	Ruminococcaceae_UCG-005
OTU64	0.00782	0	Firmicutes	Clostridia	Clostridiales	Ruminococcaceae	Ruminococcaceae_UCG-014
OTU65	0.00782	0.010632	Proteobacteria	Gammaproteobacteria	Enterobacteriales	Enterobacteriaceae	Escherichia-Shigella
OTU66	0.00626	0.00152	Actinobacteria	Actinobacteria	Micrococcales	Microbacteriaceae	Leucobacter
OTU67	0.00626	0.010632	Firmicutes	Bacilli	Lactobacillales	Lactobacillaceae	Pediococcus
OTU68	0.00626	0.00759	Firmicutes	Clostridia	Clostridiales	Ruminococcaceae	Flavonifractor
OTU69	0.00469	0.010632	Actinobacteria	Actinobacteria	Micrococcales	Microbacteriaceae	Microbacterium
OTU70	0.00469	0.00304	Bacteroidetes	Bacteroidia	Bacteroidales	Dysgonomonadaceae	Dysgonomonas
OTU71	0.00469	0.00456	Firmicutes	Bacilli	Lactobacillales	Enterococcaceae	Enterococcus
OTU72	0.00469	0.0197451	Firmicutes	Clostridia	Clostridiales	Ruminococcaceae	Subdoligranulum
OTU73	0.00469	0.00304	Proteobacteria	Gammaproteobacteria	Betaproteobacteriales	Burkholderiaceae	Ramlibacter
OTU74	0.00469	0	Proteobacteria	Gammaproteobacteria	Pseudomonadales	Pseudomonadaceae	Pseudomonas
OTU75	0.00313	0.00152	Actinobacteria	Actinobacteria	Corynebacteriales	Corynebacteriaceae	Lawsonella
OTU76	0.00313	0	Actinobacteria	Actinobacteria	Micrococcales	Cellulomonadaceae	Cellulomonas
OTU77	0.00313	0.00456	Firmicutes	Clostridia	Clostridiales	Clostridiaceae_1	Candidatus_Arthromitus
OTU78	0.00313	0	Firmicutes	Clostridia	Clostridiales	Ruminococcaceae	Ruminiclostridium_5
OTU79	0.00313	0.0121509	Firmicutes	Negativicutes	Selenomonadales	Acidaminococcaceae	Phascolarctobacterium
OTU80	0.00313	0.00304	Firmicutes	Negativicutes	Selenomonadales	Veillonellaceae	Megamonas
OTU81	0.00313	0	Patescibacteria	WS6_Dojkabacteria	uncultured_bacterium_c_WS6_Dojkabacteria	uncultured_bacterium_c_WS6_Dojkabacteria	uncultured_bacterium_c_WS6_Dojkabacteria
OTU82	0.00313	0.00152	Planctomycetes	Planctomycetacia	Gemmatales	Gemmataceae	uncultured_bacterium_f_Gemmataceae
OTU83	0.00313	0	Proteobacteria	Alphaproteobacteria	Rhizobiales	Rhizobiaceae	Allorhizobium-Neorhizobium-Pararhizobium-Rhizobium
OTU84	0.00313	0.00304	Proteobacteria	Gammaproteobacteria	Betaproteobacteriales	Burkholderiaceae	Mitsuaria
OTU85	0.00313	0	Proteobacteria	Gammaproteobacteria	Cardiobacteriales	Cardiobacteriaceae	Cardiobacterium
OTU86	0.00313	0.00152	Proteobacteria	Gammaproteobacteria	Enterobacteriales	Enterobacteriaceae	Proteus
OTU87	0.00313	0	Proteobacteria	Gammaproteobacteria	Pseudomonadales	Moraxellaceae	Enhydrobacter
OTU88	0.00313	0	Proteobacteria	Gammaproteobacteria	Pseudomonadales	Pseudomonadaceae	Pseudomonas
OTU89	0.00313	0.00759	WPS-2	uncultured_bacterium_p_WPS-2	uncultured_bacterium_p_WPS-2	uncultured_bacterium_p_WPS-2	uncultured_bacterium_p_WPS-2
OTU90	0.00156	0	Acidobacteria	Acidobacteriia	Solibacterales	Solibacteraceae_Subgroup_3	Bryobacter
OTU91	0.00156	0.00304	Acidobacteria	Acidobacteriia	Solibacterales	Solibacteraceae_Subgroup_3	Candidatus_Solibacter
OTU92	0.00156	0	Acidobacteria	Subgroup_17	uncultured_bacterium_c_Subgroup_17	uncultured_bacterium_c_Subgroup_17	uncultured_bacterium_c_Subgroup_17
OTU93	0.00156	0.00304	Acidobacteria	Subgroup_6	uncultured_bacterium_c_Subgroup_6	uncultured_bacterium_c_Subgroup_6	uncultured_bacterium_c_Subgroup_6
OTU94	0.00156	0	Actinobacteria	Acidimicrobiia	Microtrichales	Ilumatobacteraceae	Ilumatobacter
OTU95	0.00156	0	Actinobacteria	Actinobacteria	Corynebacteriales	Dietziaceae	Dietzia
OTU96	0.00156	0.00608	Actinobacteria	Actinobacteria	Frankiales	Frankiaceae	Jatrophihabitans
OTU97	0.00156	0	Actinobacteria	Actinobacteria	Frankiales	Geodermatophilaceae	Blastococcus
OTU98	0.00156	0.00304	Actinobacteria	Actinobacteria	Micrococcales	Intrasporangiaceae	Ornithinibacter
OTU99	0.00156	0	Actinobacteria	Actinobacteria	Micrococcales	Micrococcaceae	Haematomicrobium
OTU100	0.00156	0.00304	Actinobacteria	Actinobacteria	Micromonosporales	Micromonosporaceae	Planosporangium
OTU101	0.00156	0	Actinobacteria	Actinobacteria	Propionibacteriales	Nocardioidaceae	Aeromicrobium
OTU102	0.00156	0	Bacteroidetes	Bacteroidia	Chitinophagales	Chitinophagaceae	Flavitalea
OTU103	0.00156	0	Chloroflexi	Anaerolineae	SBR1031	A4b	uncultured_bacterium_f_A4b
OTU104	0.00156	0	Chloroflexi	Gitt-GS-136	uncultured_bacterium_c_Gitt-GS-136	uncultured_bacterium_c_Gitt-GS-136	uncultured_bacterium_c_Gitt-GS-136
OTU105	0.00156	0.00152	Chloroflexi	Ktedonobacteria	Ktedonobacterales	JG30-KF-AS9	uncultured_bacterium_f_JG30-KF-AS9
OTU106	0.00156	0	Chloroflexi	Ktedonobacteria	Ktedonobacterales	Ktedonobacteraceae	uncultured_bacterium_f_Ktedonobacteraceae
OTU107	0.00156	0.00152	Firmicutes	Bacilli	Bacillales	Bacillaceae	Bacillus
OTU108	0.00156	0.00304	Firmicutes	Bacilli	Bacillales	Bacillaceae	Bacillus
OTU109	0.00156	0.00152	Firmicutes	Bacilli	Bacillales	Staphylococcaceae	Staphylococcus
OTU110	0.00156	0	Firmicutes	Clostridia	Clostridiales	Lachnospiraceae	Agathobacter
OTU111	0.00156	0	Firmicutes	Clostridia	Clostridiales	Lachnospiraceae	Blautia
OTU112	0.00156	0.00152	Firmicutes	Clostridia	Clostridiales	Ruminococcaceae	Butyricicoccus
OTU113	0.00156	0	Firmicutes	Clostridia	Clostridiales	Ruminococcaceae	Oscillospira
OTU114	0.00156	0	Firmicutes	Negativicutes	Selenomonadales	Veillonellaceae	Megasphaera
OTU115	0.00156	0	Nitrospirae	Nitrospira	Nitrospirales	Nitrospiraceae	Nitrospira
OTU116	0.00156	0.00608	Proteobacteria	Alphaproteobacteria	Rhizobiales	Devosiaceae	Devosia
OTU117	0.00156	0.00152	Proteobacteria	Alphaproteobacteria	Rhizobiales	Xanthobacteraceae	Bradyrhizobium
OTU118	0.00156	0.00456	Proteobacteria	Alphaproteobacteria	Rhizobiales	Xanthobacteraceae	uncultured_bacterium_f_Xanthobacteraceae
OTU119	0.00156	0	Proteobacteria	Alphaproteobacteria	Rhodobacterales	Rhodobacteraceae	Rubellimicrobium
OTU120	0.00156	0.00304	Proteobacteria	Alphaproteobacteria	Sphingomonadales	Sphingomonadaceae	Sphingomonas
OTU121	0.00156	0.00152	Proteobacteria	Gammaproteobacteria	Betaproteobacteriales	Burkholderiaceae	Alcaligenes
OTU122	0.00156	0	Proteobacteria	Gammaproteobacteria	Betaproteobacteriales	Burkholderiaceae	Delftia
OTU123	0.00156	0.00304	Proteobacteria	Gammaproteobacteria	Betaproteobacteriales	Burkholderiaceae	Massilia
OTU124	0.00156	0.00152	Proteobacteria	Gammaproteobacteria	Betaproteobacteriales	Nitrosomonadaceae	Ellin6067
OTU125	0.00156	0	Proteobacteria	Gammaproteobacteria	Vibrionales	Vibrionaceae	Vibrio
OTU126	0.00156	0	Proteobacteria	Gammaproteobacteria	Xanthomonadales	Xanthomonadaceae	Pseudoxanthomonas
OTU127	0	0.00759	Unassigned	Unassigned	Unassigned	Unassigned	Unassigned
OTU128	0	0.00152	Acidobacteria	Acidobacteriia	Acidobacteriales	Acidobacteriaceae_Subgroup_1	Edaphobacter
OTU129	0	0.00304	Acidobacteria	Acidobacteriia	Acidobacteriales	Acidobacteriaceae_Subgroup_1	Occallatibacter
OTU130	0	0.00608	Acidobacteria	Acidobacteriia	Acidobacteriales	Acidobacteriaceae_Subgroup_1	uncultured_bacterium_f_Acidobacteriaceae_Subgroup_1
OTU131	0	0.00456	Actinobacteria	Acidimicrobiia	IMCC26256	uncultured_bacterium_o_IMCC26256	uncultured_bacterium_o_IMCC26256
OTU132	0	0.00456	Actinobacteria	Acidimicrobiia	Microtrichales	Iamiaceae	Iamia
OTU133	0	0.00152	Actinobacteria	Acidimicrobiia	Microtrichales	Ilumatobacteraceae	uncultured_bacterium_f_Ilumatobacteraceae
OTU134	0	0.00152	Actinobacteria	Actinobacteria	Actinomycetales	Actinomycetaceae	Actinomyces
OTU135	0	0.00304	Actinobacteria	Actinobacteria	Actinomycetales	Actinomycetaceae	Actinomyces
OTU136	0	0.00152	Actinobacteria	Actinobacteria	Bifidobacteriales	Bifidobacteriaceae	Gardnerella
OTU137	0	0.00152	Actinobacteria	Actinobacteria	Corynebacteriales	Corynebacteriaceae	Corynebacterium_1
OTU138	0	0.00152	Actinobacteria	Actinobacteria	Corynebacteriales	Nocardiaceae	Rhodococcus
OTU139	0	0.00152	Actinobacteria	Actinobacteria	Frankiales	Acidothermaceae	Acidothermus
OTU140	0	0.00304	Actinobacteria	Actinobacteria	Propionibacteriales	Propionibacteriaceae	Cutibacterium
OTU141	0	0.00152	Armatimonadetes	Chthonomonadetes	Chthonomonadales	uncultured_bacterium_o_Chthonomonadales	uncultured_bacterium_o_Chthonomonadales
OTU142	0	0.00152	Bacteroidetes	Bacteroidia	Bacteroidales	Prevotellaceae	Alloprevotella
OTU143	0	0.00152	Bacteroidetes	Bacteroidia	Bacteroidales	Prevotellaceae	Prevotella
OTU144	0	0.00152	Bacteroidetes	Bacteroidia	Chitinophagales	Chitinophagaceae	uncultured_bacterium_f_Chitinophagaceae
OTU145	0	0.00152	Chloroflexi	KD4-96	uncultured_bacterium_c_KD4-96	uncultured_bacterium_c_KD4-96	uncultured_bacterium_c_KD4-96
OTU146	0	0.00304	Firmicutes	Bacilli	Bacillales	Alicyclobacillaceae	Alicyclobacillus
OTU147	0	0.00152	Firmicutes	Bacilli	Bacillales	Alicyclobacillaceae	Tumebacillus
OTU148	0	0.00152	Firmicutes	Bacilli	Bacillales	Planococcaceae	Rummeliibacillus
OTU149	0	0.00304	Firmicutes	Bacilli	Lactobacillales	Lactobacillaceae	Lactobacillus
OTU150	0	0.00304	Firmicutes	Bacilli	Lactobacillales	Streptococcaceae	Streptococcus
OTU151	0	0.00152	Firmicutes	Clostridia	Clostridiales	Clostridiaceae_1	Clostridium_sensu_stricto_13
OTU152	0	0.00152	Firmicutes	Clostridia	Clostridiales	Lachnospiraceae	Catonella
OTU153	0	0.00152	Firmicutes	Clostridia	Clostridiales	Lachnospiraceae	Coprococcus_2
OTU154	0	0.00456	Firmicutes	Clostridia	Clostridiales	Lachnospiraceae	Lachnospiraceae_NK4A136_group
OTU155	0	0.00152	Firmicutes	Clostridia	Clostridiales	Lachnospiraceae	[Eubacterium]_eligens_group
OTU156	0	0.00152	Firmicutes	Clostridia	Clostridiales	Ruminococcaceae	Ruminococcus_1
OTU157	0	0.00152	Firmicutes	Clostridia	Clostridiales	Ruminococcaceae	uncultured_bacterium_f_Ruminococcaceae
OTU158	0	0.00152	Firmicutes	Negativicutes	Selenomonadales	Veillonellaceae	Dialister
OTU159	0	0.00152	Patescibacteria	Saccharimonadia	Saccharimonadales	Saccharimonadaceae	Candidatus_Saccharimonas
OTU160	0	0.00152	Planctomycetes	Planctomycetacia	Isosphaerales	Isosphaeraceae	Singulisphaera
OTU161	0	0.00152	Proteobacteria	Alphaproteobacteria	Dongiales	Dongiaceae	Dongia
OTU162	0	0.00152	Proteobacteria	Alphaproteobacteria	Elsterales	URHD0088	bacterium_Ellin5299
OTU163	0	0.00456	Proteobacteria	Alphaproteobacteria	Rhizobiales	Rhizobiaceae	Mesorhizobium
OTU164	0	0.00304	Proteobacteria	Alphaproteobacteria	Sphingomonadales	Sphingomonadaceae	Novosphingobium
OTU165	0	0.00152	Proteobacteria	Alphaproteobacteria	uncultured_bacterium_c_Alphaproteobacteria	uncultured_bacterium_c_Alphaproteobacteria	uncultured_bacterium_c_Alphaproteobacteria
OTU166	0	0.00152	Proteobacteria	Deltaproteobacteria	Myxococcales	BIrii41	uncultured_bacterium_f_BIrii41
OTU167	0	0.00152	Proteobacteria	Gammaproteobacteria	Betaproteobacteriales	Nitrosomonadaceae	MND1
OTU168	0	0.00152	Proteobacteria	Gammaproteobacteria	Gammaproteobacteria_Incertae_Sedis	Unclassified	Acidibacter
OTU169	0	0.010632	Proteobacteria	Gammaproteobacteria	Pseudomonadales	Moraxellaceae	Acinetobacter
OTU170	0	0.00152	Proteobacteria	Gammaproteobacteria	Xanthomonadales	Xanthomonadaceae	Stenotrophomonas

## Sheet: Table S5
Table S5. Relative abundance of Operational Taxonomic Units (OTUs) in guts from parasitized Drosophila 3rd instar larvae in experiment#1.
OTU ID	Relative OTUs abundance (%)	Phylum	Class	Order	Family	Genus
OTU1	51.32	Proteobacteria	Gammaproteobacteria	Enterobacteriales	Enterobacteriaceae	Escherichia
OTU2	19.8331	Firmicutes	Bacilli	Lactobacillales	Lactobacillaceae	Lactobacillus
OTU3	13.1669	Proteobacteria	Alphaproteobacteria	Rhodospirillales	Acetobacteraceae	Acetobacter
OTU4	1.92217	Proteobacteria	Alphaproteobacteria	Rickettsiales
OTU5	1.08378	Proteobacteria	Alphaproteobacteria	Sphingomonadales	Sphingomonadaceae	Novosphingobium
OTU6	2.20845	Proteobacteria	Gammaproteobacteria	Pseudomonadales	Pseudomonadaceae	Pseudomonas
OTU7	0.68094	Firmicutes	Bacilli	Bacillales	Staphylococcaceae	Staphylococcus
OTU8	1.20851	Proteobacteria	Betaproteobacteria	Burkholderiales	Comamonadaceae	Rhodoferax
OTU9	0.717747	Proteobacteria	Gammaproteobacteria	Xanthomonadales	Xanthomonadaceae	Xanthomonas
OTU10	0.292416	Proteobacteria	Gammaproteobacteria	Enterobacteriales	Enterobacteriaceae	Shigella
OTU11	0.29446	Bacteroidetes	Sphingobacteriia	Sphingobacteriales	Chitinophagaceae	Chitinophaga
OTU12	0.290371	Proteobacteria	Gammaproteobacteria	Pseudomonadales	Moraxellaceae	Acinetobacter
OTU13	0.229025	Proteobacteria	Gammaproteobacteria	Xanthomonadales	Xanthomonadaceae	Stenotrophomonas
OTU14	0.137006	Proteobacteria	Alphaproteobacteria	Caulobacterales	Caulobacteraceae	Caulobacter
OTU15	0.235159	Proteobacteria	Alphaproteobacteria	Sphingomonadales	Sphingomonadaceae	Sphingomonas
OTU16	0.186083	Firmicutes	Bacilli	Lactobacillales	Lactobacillaceae	Lactobacillus
OTU17	0.245384	Proteobacteria	Betaproteobacteria	Burkholderiales	Oxalobacteraceae	Undibacterium
OTU18	0.102243	Actinobacteria	Actinobacteria	Propionibacteriales	Propionibacteriaceae	Propionibacterium
OTU19	0.22289	Proteobacteria	Alphaproteobacteria	Rhizobiales	Phyllobacteriaceae	Mesorhizobium
OTU20	0.161544	Proteobacteria	Betaproteobacteria	Burkholderiales	Burkholderiaceae	Ralstonia
OTU21	0.229025	Proteobacteria	Alphaproteobacteria	Rhodospirillales	Rhodospirillaceae	Azospirillum
OTU22	0.425332	Proteobacteria	Alphaproteobacteria	Rhizobiales	Bradyrhizobiaceae	Bradyrhizobium
OTU23	0.141096	Actinobacteria	Rubrobacteria	Rubrobacterales		Rubrobacter
OTU24	0.0429422	Proteobacteria	Alphaproteobacteria	Rhizobiales	Phyllobacteriaceae	Phyllobacterium
OTU25	0.153365	Actinobacteria	Actinobacteria	Corynebacteriales	Nocardiaceae	Rhodococcus
OTU26	0.145185	Proteobacteria	Gammaproteobacteria	Pseudomonadales	Pseudomonadaceae	Pseudomonas
OTU27	0.110423	Bacteroidetes	Bacteroidia	Bacteroidales	Prevotellaceae	Prevotella
OTU28	0.200397	Proteobacteria	Betaproteobacteria	Burkholderiales	Comamonadaceae	Aquabacterium
OTU29	0.22698	Proteobacteria	Betaproteobacteria	Burkholderiales	Comamonadaceae
OTU30	0.0736151	Proteobacteria	Betaproteobacteria	Burkholderiales	Alcaligenaceae	Derxia
OTU31	0.0224935	Proteobacteria	Gammaproteobacteria	Legionellales	Legionellaceae	Legionella
OTU32	0.089974	Planctomycetes	Planctomycetacia	Planctomycetales	Planctomycetaceae
OTU33	0.0613459	Proteobacteria	Gammaproteobacteria	Pseudomonadales	Moraxellaceae	Acinetobacter
OTU34	0.07566	Proteobacteria	Alphaproteobacteria	Rhizobiales
OTU35	0.0777048	Actinobacteria	Actinobacteria	Corynebacteriales	Corynebacteriaceae	Corynebacterium
OTU36	0.0777048	Bacteroidetes	Bacteroidia	Bacteroidales	Bacteroidaceae	Bacteroides
OTU37	0.0408973	Proteobacteria	Alphaproteobacteria	Rhizobiales		Phreatobacter
OTU38	0.0224935	Firmicutes	Bacilli	Bacillales	Bacillaceae	Bacillus
OTU39	0.0531665	Proteobacteria	Alphaproteobacteria	Rhizobiales	Methylobacteriaceae	Methylobacterium
OTU40	0.0388524	Proteobacteria	Betaproteobacteria	Burkholderiales	Oxalobacteraceae	Massilia
OTU41	0.044987	Firmicutes	Bacilli	Lactobacillales	Streptococcaceae	Streptococcus
OTU42	0.0940638	Proteobacteria	Alphaproteobacteria	Sphingomonadales	Sphingomonadaceae	Sphingomonas
OTU43	0.0531665	Deinococcus-Thermus	Deinococci	Deinococcales	Deinococcaceae	Deinococcus
OTU44	0.0408973	Firmicutes	Bacilli	Lactobacillales	Lactobacillaceae	Pediococcus
OTU45	0.0470319	Proteobacteria	Betaproteobacteria	Burkholderiales	Comamonadaceae
OTU46	0.0245384	Deinococcus-Thermus	Deinococci	Thermales	Thermaceae	Thermus
OTU47	0.044987	Proteobacteria	Betaproteobacteria	Neisseriales	Neisseriaceae
OTU48	0.153365	Proteobacteria	Alphaproteobacteria	Rhizobiales	Methylobacteriaceae	Methylobacterium
OTU49	0.00204486	Cyanobacteria
OTU50	0.030673	Firmicutes	Bacilli	Lactobacillales	Streptococcaceae	Lactococcus
OTU51	0.114512	Actinobacteria	Actinobacteria	Micrococcales	Microbacteriaceae	Microbacterium
OTU52	0.0797497	Proteobacteria	Alphaproteobacteria	Rhizobiales	Rhizobiaceae	Rhizobium
OTU53	0.0327178	Firmicutes	Bacilli	Bacillales	Bacillaceae	Anoxybacillus
OTU54	0.0184038	Firmicutes	Clostridia	Clostridiales	Ruminococcaceae	Faecalibacterium
OTU55	0.0429422	Bacteroidetes	Bacteroidia	Bacteroidales	Prolixibacteraceae	Mangrovibacterium
OTU56	0.0265832	Proteobacteria	Gammaproteobacteria	Pseudomonadales	Moraxellaceae	Enhydrobacter
OTU57	0.00408973	Firmicutes	Clostridia	Clostridiales	Ruminococcaceae	Ruminococcus
OTU58	0.0204486	Proteobacteria	Alphaproteobacteria	Caulobacterales	Caulobacteraceae
OTU59	0.122692	Firmicutes	Bacilli	Lactobacillales	Aerococcaceae	Aerococcus
OTU60	0.0163589	Proteobacteria	Alphaproteobacteria	Rhizobiales	Methylobacteriaceae	Methylobacterium
OTU61	0.044987	Proteobacteria	Alphaproteobacteria	Sphingomonadales	Sphingomonadaceae	Novosphingobium
OTU62	0.0224935	Proteobacteria	Alphaproteobacteria	Sphingomonadales	Sphingomonadaceae	Sphingomonas
OTU63	0.0163589	Firmicutes	Clostridia	Clostridiales	Lachnospiraceae
OTU64	0.0695254	Proteobacteria	Alphaproteobacteria	Caulobacterales	Caulobacteraceae	Brevundimonas
OTU65	0.00408973	Firmicutes	Clostridia	Clostridiales	Ruminococcaceae	Subdoligranulum
OTU66	0.0143141	Firmicutes	Bacilli	Bacillales		Exiguobacterium
OTU67	0.0122692	Proteobacteria	Gammaproteobacteria	Pseudomonadales	Moraxellaceae	Acinetobacter
OTU68	0.00408973	Proteobacteria	Gammaproteobacteria	Xanthomonadales	Xanthomonadaceae
OTU69	0.366031	Proteobacteria	Gammaproteobacteria	Enterobacteriales	Enterobacteriaceae
OTU70	0.0347627	Deinococcus-Thermus	Deinococci	Deinococcales	Deinococcaceae	Deinococcus
OTU71	0.0204486	Proteobacteria	Gammaproteobacteria	Pseudomonadales	Pseudomonadaceae	Pseudomonas
OTU72	0.0143141	Proteobacteria	Deltaproteobacteria	Bdellovibrionales	Bacteriovoracaceae
OTU73	0.00408973	Bacteroidetes	Sphingobacteriia	Sphingobacteriales	Chitinophagaceae	Heliimonas
OTU74	0.00408973	Actinobacteria	Acidimicrobiia	Acidimicrobiales	Iamiaceae	Iamia
OTU75	0.0184038	Bacteroidetes	Sphingobacteriia	Sphingobacteriales	Chitinophagaceae	Sediminibacterium
OTU76	0.0388524	Proteobacteria	Alphaproteobacteria	Rhodospirillales		Reyranella
OTU77	0.00613459	Proteobacteria	Deltaproteobacteria	Myxococcales
OTU78	0.00408973	Firmicutes	Clostridia	Clostridiales	Ruminococcaceae
OTU79	0.0347627	Bacteroidetes	Bacteroidia	Bacteroidales	Bacteroidaceae	Bacteroides
OTU80	0.0143141	Bacteroidetes	Bacteroidia	Bacteroidales	Prevotellaceae
OTU81	0.104288	Bacteroidetes	Bacteroidia	Bacteroidales	Bacteroidaceae	Bacteroides
OTU82	0.00204486	Verrucomicrobia	Opitutae	Opitutales	Opitutaceae	Opitutus
OTU83	0.0122692	Actinobacteria	Actinobacteria	Corynebacteriales	Nocardiaceae	Williamsia
OTU84	0.0122692	Firmicutes	Clostridia	Clostridiales	Ruminococcaceae
OTU85	0.00204486	Proteobacteria	Betaproteobacteria	Rhodocyclales	Rhodocyclaceae	Zoogloea
OTU86	0.0408973	Firmicutes	Clostridia	Clostridiales	Lachnospiraceae
OTU87	0.00817946	Proteobacteria	Alphaproteobacteria	Rhizobiales	Hyphomicrobiaceae
OTU88	0.00204486	Proteobacteria	Betaproteobacteria	Burkholderiales	Burkholderiaceae	Cupriavidus
OTU89	0.0204486	Bacteroidetes	Bacteroidia	Bacteroidales	Bacteroidaceae	Bacteroides
OTU90	0.0163589	Actinobacteria	Actinobacteria	Micrococcales	Micrococcaceae	Arthrobacter
OTU91	0.00204486	Proteobacteria	Betaproteobacteria	Nitrosomonadales	Gallionellaceae
OTU92	0.0122692	Proteobacteria	Alphaproteobacteria	Rhodobacterales	Rhodobacteraceae	Paracoccus
OTU93	0.0388524	Proteobacteria	Alphaproteobacteria	Rhizobiales	Rhizobiaceae	Rhizobium
OTU94	0.0163589	Bacteroidetes	Sphingobacteriia	Sphingobacteriales	Chitinophagaceae	Hydrotalea
OTU95	0.00817946	Proteobacteria	Gammaproteobacteria	Oceanospirillales	Halomonadaceae	Halomonas
OTU96	0.0163589	Proteobacteria	Deltaproteobacteria	Desulfobacterales	Desulfobulbaceae
OTU97	0.00408973	Proteobacteria	Betaproteobacteria	Burkholderiales	Alcaligenaceae
OTU98	0.0143141	Proteobacteria	Alphaproteobacteria	Sphingomonadales	Sphingomonadaceae	Sphingopyxis
OTU99	0.00613459	Firmicutes	Clostridia	Clostridiales	Peptococcaceae
OTU100	0.00613459	Verrucomicrobia	Opitutae	Opitutales	Opitutaceae	Opitutus
OTU101	0.00613459	Firmicutes	Negativicutes	Selenomonadales	Veillonellaceae	Megamonas
OTU102	0.00408973	Proteobacteria	Gammaproteobacteria	Chromatiales	Chromatiaceae	Rheinheimera
OTU103	0.0163589	Firmicutes	Clostridia	Clostridiales	Ruminococcaceae	Oscillibacter
OTU104	0.0102243	Actinobacteria	Actinobacteria	Corynebacteriales	Mycobacteriaceae	Mycobacterium
OTU105	0.00817946	Bacteroidetes	Bacteroidia	Bacteroidales
OTU106	0.0204486	Firmicutes	Clostridia	Clostridiales	Ruminococcaceae	Ruminococcus
OTU107	0.0102243	Firmicutes	Erysipelotrichia	Erysipelotrichales	Erysipelotrichaceae	Erysipelothrix
OTU108	0.00817946	Proteobacteria	Alphaproteobacteria	Caulobacterales	Caulobacteraceae	Phenylobacterium
OTU109	0.00613459	Firmicutes	Clostridia	Clostridiales	Ruminococcaceae	Ruminiclostridium
OTU110	0.0204486	Firmicutes	Clostridia	Clostridiales	Ruminococcaceae	Ruminococcus
OTU111	0.0143141	(unkown)
OTU112	0.00613459	Firmicutes	Clostridia	Clostridiales	Clostridiaceae
OTU113	0.00817946	Bacteroidetes	Bacteroidia	Bacteroidales	Prevotellaceae	Paraprevotella
OTU114	0.00613459	Verrucomicrobia	Opitutae	Opitutales	Opitutaceae	Opitutus
OTU115	0.00613459	Actinobacteria	Actinobacteria
OTU116	0.00204486	Proteobacteria	Betaproteobacteria	Methylophilales	Methylophilaceae	Methylotenera
OTU117	0.00613459	Actinobacteria	Thermoleophilia	Solirubrobacterales	Solirubrobacteraceae	Solirubrobacter
OTU118	0.0163589	Proteobacteria	Alphaproteobacteria	Rhodospirillales
OTU119	0.0163589	Firmicutes	Negativicutes	Selenomonadales	Veillonellaceae	Dialister
OTU120	0.00204486	Bacteroidetes	Bacteroidia	Bacteroidales
OTU121	0.0122692	Firmicutes	Clostridia	Clostridiales	Ruminococcaceae
OTU122	0.0408973	Firmicutes	Clostridia	Clostridiales	Lachnospiraceae	Blautia
OTU123	0.00613459	Planctomycetes	Phycisphaerae	Phycisphaerales	Phycisphaeraceae
OTU124	0.00408973	Firmicutes	Clostridia	Clostridiales	Ruminococcaceae	Intestinimonas
OTU125	0.0122692	Proteobacteria	Betaproteobacteria	Burkholderiales	Alcaligenaceae	Sutterella
OTU126	0.0102243	Planctomycetes	Planctomycetacia	Planctomycetales	Planctomycetaceae	Gemmata
OTU127	0.00817946	Firmicutes	Negativicutes	Selenomonadales	Veillonellaceae	Sporomusa
OTU128	0.0143141	Bacteroidetes	Bacteroidia	Bacteroidales	Prevotellaceae	Alloprevotella
OTU129	0.0102243	Actinobacteria	Actinobacteria	Streptomycetales	Streptomycetaceae	Streptomyces
OTU130	0.0204486	Proteobacteria	Gammaproteobacteria	Legionellales	Legionellaceae	Legionella
OTU131	0.0143141	Proteobacteria	Alphaproteobacteria	Rhizobiales	Xanthobacteraceae	Azorhizobium
OTU132	0.00613459	Proteobacteria	Alphaproteobacteria	Rhodospirillales
OTU133	0.0265832	Proteobacteria	Alphaproteobacteria	Rhizobiales	Bradyrhizobiaceae	Bosea
OTU134	0.00204486	Deinococcus-Thermus	Deinococci	Deinococcales	Deinococcaceae	Deinococcus
OTU135	0.0122692	Bacteroidetes	Bacteroidia	Bacteroidales
OTU136	0.0204486	Planctomycetes	Planctomycetacia	Planctomycetales	Planctomycetaceae	Planctomyces
OTU137	0.00204486	Proteobacteria	Gammaproteobacteria	Xanthomonadales	Xanthomonadaceae	Arenimonas
OTU138	0.00613459	Lentisphaerae	Oligosphaeria	Oligosphaerales
OTU139	0.0102243	Proteobacteria	Deltaproteobacteria	Myxococcales	Polyangiaceae
OTU140	0.00817946	Firmicutes	Clostridia	Clostridiales	Lachnospiraceae	Blautia
OTU141	0.00613459	Firmicutes	Clostridia	Clostridiales		Anaerococcus
OTU142	0.0184038	Chloroflexi
OTU143	0.0327178	Proteobacteria	Betaproteobacteria	Burkholderiales	Comamonadaceae	Ramlibacter
OTU144	0.0224935	Proteobacteria	Betaproteobacteria	Hydrogenophilales	Hydrogenophilaceae	Thiobacillus
OTU145	0.0143141	Proteobacteria	Gammaproteobacteria	Xanthomonadales	Xanthomonadaceae	Lysobacter
OTU146	0.00817946	Bacteroidetes	Bacteroidia	Bacteroidales
OTU147	0.0102243	Verrucomicrobia	Opitutae	Opitutales	Opitutaceae	Opitutus
OTU148	0.00613459	Firmicutes	Clostridia	Clostridiales	Ruminococcaceae	Subdoligranulum
OTU149	0.0429422	Bacteroidetes	Bacteroidia	Bacteroidales
OTU150	0.00613459	Bacteroidetes	Bacteroidia	Bacteroidales	Porphyromonadaceae	Parabacteroides
OTU151	0.00613459	Bacteroidetes	Bacteroidia	Bacteroidales	Rikenellaceae
OTU152	0.00817946	Chloroflexi	Caldilineae	Caldilineales	Caldilineaceae
OTU153	0.0102243	Firmicutes	Clostridia	Clostridiales	Lachnospiraceae
OTU154	0.0122692	Bacteroidetes	Bacteroidia	Bacteroidales	Prevotellaceae	Alloprevotella
OTU155	0.00408973	Verrucomicrobia
OTU156	0.0122692	Firmicutes	Clostridia	Clostridiales	Lachnospiraceae	Fusicatenibacter
OTU157	0.0143141	Firmicutes	Clostridia	Clostridiales	Lachnospiraceae	Tyzzerella
OTU158	0.0102243	Proteobacteria	Betaproteobacteria
OTU159	0.0122692	Proteobacteria	Deltaproteobacteria	Desulfuromonadales	Geobacteraceae	Geobacter
OTU160	0.00613459	Bacteroidetes	Bacteroidia	Bacteroidales
OTU161	0.00408973	Firmicutes	Negativicutes	Selenomonadales	Veillonellaceae	Mitsuokella
OTU162	0.00408973	Firmicutes	Clostridia	Clostridiales	Lachnospiraceae
OTU163	0.00204486	Firmicutes	Clostridia	Clostridiales	Ruminococcaceae
OTU164	0.0122692	Chloroflexi	Anaerolineae	Anaerolineales	Anaerolineaceae
OTU165	0.0102243	Planctomycetes	Phycisphaerae	Phycisphaerales	Phycisphaeraceae
OTU166	0.0163589	Bacteroidetes	Flavobacteriia	Flavobacteriales	Flavobacteriaceae	Flavobacterium
OTU167	0.0184038	Chloroflexi	Anaerolineae	Anaerolineales	Anaerolineaceae
OTU168	0.00817946	Bacteroidetes	Flavobacteriia	Flavobacteriales	Flavobacteriaceae	Flavobacterium
OTU169	0.0265832	Actinobacteria	Actinobacteria	Micrococcales	Intrasporangiaceae
OTU170	0.00817946	Bacteroidetes	Flavobacteriia	Flavobacteriales
OTU171	0.0102243	Proteobacteria	Betaproteobacteria
OTU172	0.00613459	Bacteroidetes	Bacteroidia	Bacteroidales
OTU173	0.00817946	Proteobacteria	Deltaproteobacteria	Desulfovibrionales	Desulfovibrionaceae	Desulfovibrio
OTU174	0.0163589	Actinobacteria	Acidimicrobiia	Acidimicrobiales
OTU175	0.0122692	Proteobacteria	Alphaproteobacteria	Rhizobiales	Hyphomicrobiaceae	Pelagibacterium
OTU176	0.0204486	Firmicutes	Bacilli	Lactobacillales	Carnobacteriaceae	Atopostipes
OTU177	0.00204486	Proteobacteria	Alphaproteobacteria	Caulobacterales	Caulobacteraceae	Brevundimonas
OTU178	0.00613459	Firmicutes	Clostridia	Clostridiales	Ruminococcaceae
OTU179	0.0143141	Acidobacteria
OTU180	0.0184038	Bacteroidetes	Bacteroidia	Bacteroidales
OTU181	0.00817946	Firmicutes	Clostridia	Clostridiales	Ruminococcaceae	Ruminococcus
OTU182	0.0184038	Bacteroidetes	Sphingobacteriia	Sphingobacteriales	Lentimicrobiaceae	Lentimicrobium
OTU183	0.0102243	Planctomycetes	Planctomycetacia	Planctomycetales	Planctomycetaceae
OTU184	0.0102243	Bacteroidetes	Cytophagia	Cytophagales	Cytophagaceae	Flectobacillus
OTU185	0.00817946	Verrucomicrobia	Opitutae	Opitutales	Opitutaceae	Alterococcus
OTU186	0.0368076	Firmicutes	Bacilli	Lactobacillales	Lactobacillaceae	Lactobacillus
OTU187	0.0122692	Proteobacteria	Deltaproteobacteria	Myxococcales	Phaselicystidaceae	Phaselicystis
OTU188	0.0102243	Firmicutes	Clostridia	Clostridiales	Ruminococcaceae

## Sheet: Table S6
Table S6. Relative abundance of Operational Taxonomic Units (OTUs) in guts from parasitized Drosophila 3rd instar larvae in experiment#2.
OTU ID	Relative OTUs abundance (%)		Phylum	Class	Order	Family	Genus
	Replication#1	Replication#2
OTU1	40.4009	40.3467	Firmicutes	Bacilli	Lactobacillales	Lactobacillaceae	Lactobacillus
OTU2	25.2276	24.9517	Fusobacteria	Fusobacteriia	Fusobacteriales	Fusobacteriaceae	Fusobacterium
OTU3	10.5115	10.3898	Firmicutes	Clostridia	Clostridiales	Peptostreptococcaceae	Romboutsia
OTU4	4.53541	4.65893	Epsilonbacteraeota	Campylobacteria	Campylobacterales	Helicobacteraceae	Helicobacter
OTU5	2.57794	2.11727	Firmicutes	Clostridia	Clostridiales	Lachnospiraceae	Cuneatibacter
OTU6	2.07943	1.64607	Firmicutes	Clostridia	Clostridiales	Clostridiaceae_1	Clostridium
OTU7	1.36443	1.3153	Firmicutes	Clostridia	Clostridiales	Ruminococcaceae	Fournierella
OTU8	6.50964	8.22256	Proteobacteria	Alphaproteobacteria	Acetobacterales	Acetobacteraceae	Acetobacter
OTU9	0.634195	0.550771	Bacteroidetes	Bacteroidia	Bacteroidales	Bacteroidaceae	Bacteroides
OTU10	0.454303	0.552331	Cyanobacteria	Oxyphotobacteria	Chloroplast	uncultured_bacterium	uncultured_bacterium
OTU11	0.460401	0.478999	Actinobacteria	Actinobacteria	Micrococcales	Micrococcaceae	Rothia
OTU12	0.414666	0.405667	Firmicutes	Clostridia	Clostridiales	Peptostreptococcaceae	Terrisporobacter
OTU13	0.657062	0.427511	Firmicutes	Erysipelotrichia	Erysipelotrichales	Erysipelotrichaceae	Turicibacter
OTU14	0.240872	0.277726	Actinobacteria	Actinobacteria	Bifidobacteriales	Bifidobacteriaceae	Aeriscardovia
OTU15	0.123485	0.210635	Verrucomicrobia	Verrucomicrobiae	Verrucomicrobiales	Akkermansiaceae	Akkermansia
OTU16	0.0960439	0.163827	Actinobacteria	Actinobacteria	Micrococcales	Dermabacteraceae	Brachybacterium
OTU17	0.172269	0.177869	Bacteroidetes	Bacteroidia	Bacteroidales	Prevotellaceae	Prevotellaceae_Ga6A1_group
OTU18	0.163122	0.173188	Proteobacteria	Alphaproteobacteria	Rhodobacterales	Rhodobacteraceae	Paracoccus
OTU19	0.102142	0.17943	Bacteroidetes	Bacteroidia	Bacteroidales	Muribaculaceae	uncultured_bacterium_f_Muribaculaceae
OTU20	0.102142	0.0514885	Actinobacteria	Actinobacteria	Micrococcales	Micrococcales_Incertae_Sedis	Timonella
OTU21	0.106715	0.0858141	Actinobacteria	Actinobacteria	Micrococcales	Micrococcaceae	Kocuria
OTU22	0.0929949	0.0951757	Bacteroidetes	Bacteroidia	Bacteroidales	Tannerellaceae	Parabacteroides
OTU23	0.147877	0.107658	Firmicutes	Clostridia	Clostridiales	Lachnospiraceae	Lachnoclostridium_10
OTU24	0.189039	0.140423	Firmicutes	Clostridia	Clostridiales	Lachnospiraceae	uncultured_bacterium_f_Lachnospiraceae
OTU25	0.0716518	0.054609	Firmicutes	Clostridia	Clostridiales	Lachnospiraceae	Lachnospiraceae_UCG-004
OTU26	0.135681	0.0624103	Firmicutes	Bacilli	Lactobacillales	Enterococcaceae	Enterococcus
OTU27	0.114338	0.0920552	Firmicutes	Bacilli	Lactobacillales	Lactobacillaceae	Lactobacillus
OTU28	0.0960439	0.0748923	Proteobacteria	Gammaproteobacteria	Betaproteobacteriales	Burkholderiaceae	Sutterella
OTU29	0.0975684	0.0998565	Patescibacteria	Saccharimonadia	Saccharimonadales	uncultured_bacterium_o_Saccharimonadales	uncultured_bacterium_o_Saccharimonadales
OTU30	0.0335391	0.0624103	Bacteroidetes	Bacteroidia	Bacteroidales	Rikenellaceae	Rikenellaceae_RC9_gut_group
OTU31	0.0716518	0.0733321	Firmicutes	Clostridia	Clostridiales	Lachnospiraceae	[Ruminococcus]_torques_group
OTU32	0.0686028	0.0343257	Firmicutes	Erysipelotrichia	Erysipelotrichales	Erysipelotrichaceae	Erysipelatoclostridium
OTU33	0.0990929	0.0639705	Firmicutes	Erysipelotrichia	Erysipelotrichales	Erysipelotrichaceae	Faecalitalea
OTU34	0.0426862	0.0265244	Proteobacteria	Gammaproteobacteria	Betaproteobacteriales	Burkholderiaceae	Parasutterella
OTU35	0.0442107	0.0530487	Bacteroidetes	Bacteroidia	Bacteroidales	Prevotellaceae	Prevotellaceae_UCG-001
OTU36	0.0914704	0.0452475	Proteobacteria	Alphaproteobacteria	Rickettsiales	Mitochondria	Vicia_faba_fava_bean
OTU37	0.0442107	0.0374462	Firmicutes	Negativicutes	Selenomonadales	Veillonellaceae	Veillonella
OTU38	0.0304901	0.048368	Actinobacteria	Actinobacteria	Micrococcales	Micrococcaceae	Arthrobacter
OTU39	0.0274411	0.0280846	Proteobacteria	Gammaproteobacteria	Pasteurellales	Pasteurellaceae	Gallibacterium
OTU40	0.00915	0.0124821	Firmicutes	Bacilli	Lactobacillales	Lactobacillaceae	Lactobacillus
OTU41	0.0320146	0.0374462	Proteobacteria	Deltaproteobacteria	Desulfovibrionales	Desulfovibrionaceae	Desulfovibrio
OTU42	0.0335391	0.0234039	Firmicutes	Clostridia	Clostridiales	Ruminococcaceae	Faecalibacterium
OTU43	0.0609803	0.0733321	Proteobacteria	Alphaproteobacteria	Rhizobiales	Rhizobiaceae	Ochrobactrum
OTU44	0.0411617	0.0327654	Firmicutes	Clostridia	Clostridiales	Ruminococcaceae	Butyricicoccus
OTU45	0.0061	0.0327654	Proteobacteria	Gammaproteobacteria	Pseudomonadales	Moraxellaceae	Psychrobacter
OTU46	0.0137206	0.00624	Actinobacteria	Actinobacteria	Corynebacteriales	Corynebacteriaceae	Corynebacterium_1
OTU47	0.0121961	0.0234039	Actinobacteria	Actinobacteria	Propionibacteriales	Propionibacteriaceae	Luteococcus
OTU48	0	0.00624	Proteobacteria	Alphaproteobacteria	Rickettsiales	Mitochondria	Gossypium_barbadense_sea-island_cotton
OTU49	0.0228676	0.0078	Firmicutes	Erysipelotrichia	Erysipelotrichales	Erysipelotrichaceae	Erysipelatoclostridium
OTU50	0.0167696	0.0187231	Proteobacteria	Alphaproteobacteria	Caulobacterales	Caulobacteraceae	uncultured_bacterium_f_Caulobacteraceae
OTU51	0.0121961	0.00936	Actinobacteria	Actinobacteria	Micrococcales	Microbacteriaceae	Pseudoclavibacter
OTU52	0.0106715	0.00156	Firmicutes	Clostridia	Clostridiales	Lachnospiraceae	Tyzzerella_3
OTU53	0.0137206	0.0078	Firmicutes	Clostridia	Clostridiales	Ruminococcaceae	Ruminiclostridium_9
OTU54	0.0198186	0.0124821	Bacteroidetes	Bacteroidia	Bacteroidales	Bacteroidaceae	Bacteroides
OTU55	0.0243921	0.0171628	Firmicutes	Bacilli	Lactobacillales	Aerococcaceae	Aerococcus
OTU56	0.0259166	0.0358859	Firmicutes	Bacilli	Lactobacillales	Leuconostocaceae	Weissella
OTU57	0.0243921	0.0187231	Firmicutes	Bacilli	Lactobacillales	Streptococcaceae	Lactococcus
OTU58	0.134157	0.0795731	Proteobacteria	Alphaproteobacteria	Caulobacterales	Caulobacteraceae	Brevundimonas
OTU59	0.0061	0.00312	Proteobacteria	Alphaproteobacteria	Rhodospirillales	uncultured_bacterium_o_Rhodospirillales	uncultured_bacterium_o_Rhodospirillales
OTU60	0.0167696	0.0234039	Proteobacteria	Gammaproteobacteria	Enterobacteriales	Enterobacteriaceae	Enterobacter
OTU61	0.0106715	0.0234039	Acidobacteria	Acidobacteriia	Acidobacteriales	uncultured_bacterium_o_Acidobacteriales	uncultured_bacterium_o_Acidobacteriales
OTU62	0.0304901	0.0187231	Firmicutes	Bacilli	Bacillales	Staphylococcaceae	Macrococcus
OTU63	0.0472597	0.0156026	Firmicutes	Clostridia	Clostridiales	Ruminococcaceae	Ruminococcaceae_UCG-005
OTU64	0.0061	0.00468	Firmicutes	Clostridia	Clostridiales	Ruminococcaceae	Ruminococcaceae_UCG-014
OTU65	0.0320146	0.0280846	Proteobacteria	Gammaproteobacteria	Enterobacteriales	Enterobacteriaceae	Escherichia-Shigella
OTU66	0.00305	0.00624	Actinobacteria	Actinobacteria	Micrococcales	Microbacteriaceae	Leucobacter
OTU67	0.0137206	0.00624	Firmicutes	Bacilli	Lactobacillales	Lactobacillaceae	Pediococcus
OTU68	0.0426862	0.0187231	Firmicutes	Clostridia	Clostridiales	Ruminococcaceae	Flavonifractor
OTU69	0.00305	0.0109218	Actinobacteria	Actinobacteria	Micrococcales	Microbacteriaceae	Microbacterium
OTU70	0.0503087	0.0202833	Bacteroidetes	Bacteroidia	Bacteroidales	Dysgonomonadaceae	Dysgonomonas
OTU71	0.0213431	0.0124821	Firmicutes	Bacilli	Lactobacillales	Enterococcaceae	Enterococcus
OTU72	0.0182941	0.00936	Firmicutes	Clostridia	Clostridiales	Ruminococcaceae	Subdoligranulum
OTU73	0.00457	0.0140423	Proteobacteria	Gammaproteobacteria	Betaproteobacteriales	Burkholderiaceae	Ramlibacter
OTU74	0.0121961	0.00156	Proteobacteria	Gammaproteobacteria	Pseudomonadales	Pseudomonadaceae	Pseudomonas
OTU75	0.00305	0	Actinobacteria	Actinobacteria	Corynebacteriales	Corynebacteriaceae	Lawsonella
OTU76	0.0289656	0.0124821	Firmicutes	Clostridia	Clostridiales	Clostridiaceae_1	Candidatus_Arthromitus
OTU77	0.0106715	0.0109218	Firmicutes	Clostridia	Clostridiales	Ruminococcaceae	Ruminiclostridium_5
OTU78	0.0274411	0.0218436	Firmicutes	Negativicutes	Selenomonadales	Acidaminococcaceae	Phascolarctobacterium
OTU79	0.00762	0.0078	Firmicutes	Negativicutes	Selenomonadales	Veillonellaceae	Megamonas
OTU80	0.00457	0	Patescibacteria	WS6_Dojkabacteria	uncultured_bacterium_c_WS6_Dojkabacteria	uncultured_bacterium_c_WS6_Dojkabacteria	uncultured_bacterium_c_WS6_Dojkabacteria
OTU81	0.0061	0	Planctomycetes	Planctomycetacia	Gemmatales	Gemmataceae	uncultured_bacterium_f_Gemmataceae
OTU82	0	0.00156	Proteobacteria	Alphaproteobacteria	Rhizobiales	Rhizobiaceae	Allorhizobium-Neorhizobium-Pararhizobium-Rhizobium
OTU83	0.00762	0.00468	Proteobacteria	Gammaproteobacteria	Betaproteobacteriales	Burkholderiaceae	Mitsuaria
OTU84	0	0.00468	Proteobacteria	Gammaproteobacteria	Cardiobacteriales	Cardiobacteriaceae	Cardiobacterium
OTU85	0.00762	0.00624	Proteobacteria	Gammaproteobacteria	Enterobacteriales	Enterobacteriaceae	Proteus
OTU86	0.00305	0	Proteobacteria	Gammaproteobacteria	Pseudomonadales	Moraxellaceae	Enhydrobacter
OTU87	0.0061	0.0156026	Proteobacteria	Gammaproteobacteria	Pseudomonadales	Pseudomonadaceae	Pseudomonas
OTU88	0.0335391	0.0265244	WPS-2	uncultured_bacterium_p_WPS-2	uncultured_bacterium_p_WPS-2	uncultured_bacterium_p_WPS-2	uncultured_bacterium_p_WPS-2
OTU89	0.00152	0.0109218	Acidobacteria	Acidobacteriia	Solibacterales	Solibacteraceae_Subgroup_3	Bryobacter
OTU90	0.0167696	0.0280846	Acidobacteria	Acidobacteriia	Solibacterales	Solibacteraceae_Subgroup_3	Candidatus_Solibacter
OTU91	0.0106715	0.00468	Acidobacteria	Subgroup_6	uncultured_bacterium_c_Subgroup_6	uncultured_bacterium_c_Subgroup_6	uncultured_bacterium_c_Subgroup_6
OTU92	0.00152	0.00312	Actinobacteria	Actinobacteria	Frankiales	Frankiaceae	Jatrophihabitans
OTU93	0	0.00624	Actinobacteria	Actinobacteria	Frankiales	Geodermatophilaceae	Blastococcus
OTU94	0.00457	0	Actinobacteria	Actinobacteria	Micrococcales	Intrasporangiaceae	Ornithinibacter
OTU95	0.00305	0.00468	Actinobacteria	Actinobacteria	Micrococcales	Micrococcaceae	Haematomicrobium
OTU96	0.0198186	0.0218436	Actinobacteria	Actinobacteria	Micromonosporales	Micromonosporaceae	Planosporangium
OTU97	0.0106715	0	Chloroflexi	Anaerolineae	SBR1031	A4b	uncultured_bacterium_f_A4b
OTU98	0.0061	0.0171628	Chloroflexi	Ktedonobacteria	Ktedonobacterales	JG30-KF-AS9	uncultured_bacterium_f_JG30-KF-AS9
OTU99	0.00152	0.00312	Firmicutes	Bacilli	Bacillales	Bacillaceae	Bacillus
OTU100	0.0152451	0.0156026	Firmicutes	Bacilli	Bacillales	Bacillaceae	Bacillus
OTU101	0.00152	0.00156	Firmicutes	Bacilli	Bacillales	Staphylococcaceae	Staphylococcus
OTU102	0	0.00468	Firmicutes	Clostridia	Clostridiales	Lachnospiraceae	Agathobacter
OTU103	0.0121961	0.0156026	Firmicutes	Clostridia	Clostridiales	Ruminococcaceae	Butyricicoccus
OTU104	0	0.00156	Firmicutes	Clostridia	Clostridiales	Ruminococcaceae	Oscillospira
OTU105	0.0061	0.00156	Firmicutes	Negativicutes	Selenomonadales	Veillonellaceae	Megasphaera
OTU106	0.00305	0.00936	Nitrospirae	Nitrospira	Nitrospirales	Nitrospiraceae	Nitrospira
OTU107	0.00305	0.00156	Proteobacteria	Alphaproteobacteria	Rhizobiales	Devosiaceae	Devosia
OTU108	0.0365882	0.0140423	Proteobacteria	Alphaproteobacteria	Rhizobiales	Xanthobacteraceae	Bradyrhizobium
OTU109	0.00305	0.00468	Proteobacteria	Alphaproteobacteria	Rhizobiales	Xanthobacteraceae	uncultured_bacterium_f_Xanthobacteraceae
OTU110	0.0243921	0.0249641	Proteobacteria	Alphaproteobacteria	Sphingomonadales	Sphingomonadaceae	Sphingomonas
OTU111	0.0137206	0.00936	Proteobacteria	Gammaproteobacteria	Betaproteobacteriales	Burkholderiaceae	Alcaligenes
OTU112	0.00457	0.00156	Proteobacteria	Gammaproteobacteria	Betaproteobacteriales	Burkholderiaceae	Delftia
OTU113	0.0121961	0.00312	Proteobacteria	Gammaproteobacteria	Betaproteobacteriales	Burkholderiaceae	Massilia
OTU114	0.00305	0.0078	Proteobacteria	Gammaproteobacteria	Betaproteobacteriales	Nitrosomonadaceae	Ellin6067
OTU115	0.00762	0.00312	Proteobacteria	Gammaproteobacteria	Vibrionales	Vibrionaceae	Vibrio
OTU116	0.0061	0	Proteobacteria	Gammaproteobacteria	Xanthomonadales	Xanthomonadaceae	Pseudoxanthomonas
OTU117	0	0.0592898	Unassigned	Unassigned	Unassigned	Unassigned	Unassigned
OTU118	0	0.00936	Acidobacteria	Acidobacteriia	Acidobacteriales	Acidobacteriaceae_Subgroup_1	Acidipila
OTU119	0.00305	0.00156	Acidobacteria	Acidobacteriia	Acidobacteriales	Acidobacteriaceae_Subgroup_1	Edaphobacter
OTU120	0.00457	0.00312	Acidobacteria	Acidobacteriia	Acidobacteriales	Acidobacteriaceae_Subgroup_1	Occallatibacter
OTU121	0.00762	0.0234039	Acidobacteria	Acidobacteriia	Acidobacteriales	Acidobacteriaceae_Subgroup_1	uncultured_bacterium_f_Acidobacteriaceae_Subgroup_1
OTU122	0	0.00312	Acidobacteria	Acidobacteriia	Solibacterales	Solibacteraceae_Subgroup_3	PAUC26f
OTU123	0	0.00156	Acidobacteria	Blastocatellia_Subgroup_4	Pyrinomonadales	Pyrinomonadaceae	RB41
OTU124	0.0061	0	Actinobacteria	Acidimicrobiia	Microtrichales	Iamiaceae	Iamia
OTU125	0.00152	0	Actinobacteria	Acidimicrobiia	uncultured_bacterium_c_Acidimicrobiia	uncultured_bacterium_c_Acidimicrobiia	uncultured_bacterium_c_Acidimicrobiia
OTU126	0.00152	0	Actinobacteria	Actinobacteria	Actinomycetales	Actinomycetaceae	Actinomyces
OTU127	0	0.00624	Actinobacteria	Actinobacteria	Bifidobacteriales	Bifidobacteriaceae	Gardnerella
OTU128	0.00305	0.00936	Actinobacteria	Actinobacteria	Corynebacteriales	Corynebacteriaceae	Corynebacterium_1
OTU129	0.0061	0	Actinobacteria	Actinobacteria	Corynebacteriales	Nocardiaceae	Rhodococcus
OTU130	0.0106715	0	Actinobacteria	Actinobacteria	Corynebacteriales	Nocardiaceae	Rhodococcus
OTU131	0.00152	0.0124821	Actinobacteria	Actinobacteria	Frankiales	Geodermatophilaceae	Geodermatophilus
OTU132	0	0.0124821	Actinobacteria	Actinobacteria	Micrococcales	Brevibacteriaceae	Brevibacterium
OTU133	0.0106715	0.0187231	Actinobacteria	Actinobacteria	Propionibacteriales	Propionibacteriaceae	Cutibacterium
OTU134	0.0167696	0	Actinobacteria	Coriobacteriia	Coriobacteriales	Coriobacteriaceae	Collinsella
OTU135	0.00457	0	Actinobacteria	Nitriliruptoria	Euzebyales	Euzebyaceae	uncultured_bacterium_f_Euzebyaceae
OTU136	0	0.00156	Actinobacteria	Thermoleophilia	Solirubrobacterales	67-14	uncultured_bacterium_f_67-14
OTU137	0	0.00624	Actinobacteria	Thermoleophilia	Solirubrobacterales	Solirubrobacteraceae	Solirubrobacter
OTU138	0.00457	0	Bacteroidetes	Bacteroidia	Bacteroidales	Prevotellaceae	Prevotella
OTU139	0.0106715	0.00156	Bacteroidetes	Bacteroidia	Bacteroidales	Prevotellaceae	Prevotella_1
OTU140	0.00457	0	Bacteroidetes	Bacteroidia	Bacteroidales	Prevotellaceae	Prevotella_7
OTU141	0.00457	0.00936	Bacteroidetes	Bacteroidia	Bacteroidales	Prevotellaceae	Prevotella_9
OTU142	0.0121961	0	Bacteroidetes	Bacteroidia	Bacteroidales	Prevotellaceae	Prevotellaceae_NK3B31_group
OTU143	0.00305	0	Bacteroidetes	Bacteroidia	Bacteroidales	Prevotellaceae	Prevotellaceae_UCG-003
OTU144	0	0.00156	Bacteroidetes	Bacteroidia	Bacteroidales	Prevotellaceae	uncultured_bacterium_f_Prevotellaceae
OTU145	0.0061	0	Bacteroidetes	Bacteroidia	Bacteroidales	Rikenellaceae	hoa5-07d05_gut_group
OTU146	0.0121961	0	Bacteroidetes	Bacteroidia	Chitinophagales	Saprospiraceae	uncultured_bacterium_f_Saprospiraceae
OTU147	0.0137206	0.00468	Chloroflexi	KD4-96	uncultured_bacterium_c_KD4-96	uncultured_bacterium_c_KD4-96	uncultured_bacterium_c_KD4-96
OTU148	0.00152	0	Chloroflexi	Ktedonobacteria	Ktedonobacterales	Ktedonobacteraceae	Ktedonobacter
OTU149	0.00305	0	Cloacimonetes	Cloacimonadia	Cloacimonadales	Cloacimonadaceae	Candidatus_Cloacimonas
OTU150	0	0.00624	Firmicutes	Bacilli	Bacillales	Alicyclobacillaceae	Alicyclobacillus
OTU151	0.0137206	0.0171628	Firmicutes	Bacilli	Bacillales	Alicyclobacillaceae	Tumebacillus
OTU152	0.00152	0	Firmicutes	Bacilli	Bacillales	Bacillaceae	Oceanobacillus
OTU153	0	0.00156	Firmicutes	Bacilli	Bacillales	Bacillaceae	Oceanobacillus
OTU154	0	0.00156	Firmicutes	Bacilli	Bacillales	Paenibacillaceae	Paenibacillus
OTU155	0.00152	0.00156	Firmicutes	Bacilli	Bacillales	Sporolactobacillaceae	Pullulanibacillus
OTU156	0.0304901	0.0187231	Firmicutes	Bacilli	Lactobacillales	Lactobacillaceae	Lactobacillus
OTU157	0.00457	0	Firmicutes	Bacilli	Lactobacillales	Leuconostocaceae	Leuconostoc
OTU158	0.0106715	0.00624	Firmicutes	Bacilli	Lactobacillales	Streptococcaceae	Streptococcus
OTU159	0.00457	0	Firmicutes	Clostridia	Clostridiales	Clostridiaceae_1	Clostridium_sensu_stricto_13
OTU160	0	0.00624	Firmicutes	Clostridia	Clostridiales	Clostridiaceae_1	Clostridium_sensu_stricto_6
OTU161	0.00305	0	Firmicutes	Clostridia	Clostridiales	Clostridiaceae_2	Alkaliphilus
OTU162	0.00305	0	Firmicutes	Clostridia	Clostridiales	Family_XVII	uncultured_bacterium_f_Family_XVII
OTU163	0.00457	0.00468	Firmicutes	Clostridia	Clostridiales	Lachnospiraceae	Lachnospiraceae_NK4A136_group
OTU164	0.00305	0	Firmicutes	Clostridia	Clostridiales	Lachnospiraceae	Roseburia
OTU165	0	0.00312	Firmicutes	Clostridia	Clostridiales	Lachnospiraceae	[Eubacterium]_eligens_group
OTU166	0.00152	0	Firmicutes	Clostridia	Clostridiales	Peptostreptococcaceae	Peptostreptococcus
OTU167	0.00152	0.00312	Firmicutes	Clostridia	Clostridiales	Ruminococcaceae	uncultured_bacterium_f_Ruminococcaceae
OTU168	0	0.00156	Firmicutes	Negativicutes	Selenomonadales	Veillonellaceae	Dialister
OTU169	0.00457	0	Firmicutes	Negativicutes	Selenomonadales	Veillonellaceae	Mitsuokella
OTU170	0.00457	0	Gemmatimonadetes	Gemmatimonadetes	Gemmatimonadales	Gemmatimonadaceae	Gemmatimonas
OTU171	0	0.00468	Gemmatimonadetes	Gemmatimonadetes	Gemmatimonadales	Gemmatimonadaceae	uncultured_bacterium_f_Gemmatimonadaceae
OTU172	0	0.00468	Gemmatimonadetes	Longimicrobia	Longimicrobiales	Longimicrobiaceae	uncultured_bacterium_f_Longimicrobiaceae
OTU173	0.00305	0	Patescibacteria	Saccharimonadia	Saccharimonadales	Saccharimonadaceae	uncultured_bacterium_f_Saccharimonadaceae
OTU174	0.00152	0	Proteobacteria	Alphaproteobacteria	Acetobacterales	Acetobacteraceae	Craurococcus
OTU175	0.00305	0	Proteobacteria	Alphaproteobacteria	Azospirillales	uncultured_bacterium_o_Azospirillales	uncultured_bacterium_o_Azospirillales
OTU176	0.00152	0	Proteobacteria	Alphaproteobacteria	Caulobacterales	Hyphomonadaceae	SWB02
OTU177	0	0.0078	Proteobacteria	Alphaproteobacteria	Dongiales	Dongiaceae	Dongia
OTU178	0	0.0156026	Proteobacteria	Alphaproteobacteria	Elsterales	URHD0088	bacterium_Ellin5299
OTU179	0.00762	0.00624	Proteobacteria	Alphaproteobacteria	Reyranellales	Reyranellaceae	Reyranella
OTU180	0	0.00312	Proteobacteria	Alphaproteobacteria	Rhizobiales	Beijerinckiaceae	Bosea
OTU181	0.00457	0.00468	Proteobacteria	Alphaproteobacteria	Rhizobiales	Beijerinckiaceae	Methylobacterium
OTU182	0.00915	0	Proteobacteria	Alphaproteobacteria	Rhizobiales	Beijerinckiaceae	Methylocella
OTU183	0	0.00624	Proteobacteria	Alphaproteobacteria	Rhizobiales	Rhizobiaceae	Mesorhizobium
OTU184	0	0.00468	Proteobacteria	Alphaproteobacteria	Rhizobiales	Rhizobiaceae	Mesorhizobium
OTU185	0	0.00468	Proteobacteria	Alphaproteobacteria	Rhizobiales	Xanthobacteraceae	Rhodoplanes
OTU186	0.00152	0.00156	Proteobacteria	Alphaproteobacteria	Sphingomonadales	Sphingomonadaceae	Novosphingobium
OTU187	0	0.00624	Proteobacteria	Deltaproteobacteria	Myxococcales	BIrii41	uncultured_bacterium_f_BIrii41
OTU188	0.0198186	0.0078	Proteobacteria	Deltaproteobacteria	Myxococcales	Polyangiaceae	Pajaroellobacter
OTU189	0.00152	0.00624	Proteobacteria	Gammaproteobacteria	Betaproteobacteriales	Burkholderiaceae	Achromobacter
OTU190	0.00305	0.00312	Proteobacteria	Gammaproteobacteria	Betaproteobacteriales	Burkholderiaceae	Ralstonia
OTU191	0.00457	0	Proteobacteria	Gammaproteobacteria	Betaproteobacteriales	Burkholderiaceae	Tepidimonas
OTU192	0.00915	0.0078	Proteobacteria	Gammaproteobacteria	Betaproteobacteriales	Burkholderiaceae	uncultured_bacterium_f_Burkholderiaceae
OTU193	0	0.00156	Proteobacteria	Gammaproteobacteria	Betaproteobacteriales	Neisseriaceae	Neisseria
OTU194	0.0061	0.00312	Proteobacteria	Gammaproteobacteria	Betaproteobacteriales	Nitrosomonadaceae	MND1
OTU195	0.00457	0	Proteobacteria	Gammaproteobacteria	Cellvibrionales	Cellvibrionaceae	Cellvibrio
OTU196	0	0.00468	Proteobacteria	Gammaproteobacteria	Enterobacteriales	Enterobacteriaceae	Kosakonia
OTU197	0.00762	0.0109218	Proteobacteria	Gammaproteobacteria	Gammaproteobacteria_Incertae_Sedis	Unclassified	Acidibacter
OTU198	0.0152451	0.0358859	Proteobacteria	Gammaproteobacteria	Pseudomonadales	Moraxellaceae	Acinetobacter
OTU199	0	0.00156	Proteobacteria	Gammaproteobacteria	Pseudomonadales	Pseudomonadaceae	Pseudomonas
OTU200	0.00152	0	Proteobacteria	Gammaproteobacteria	Xanthomonadales	Xanthomonadaceae	Lysobacter
OTU201	0.00457	0	Proteobacteria	Gammaproteobacteria	Xanthomonadales	Xanthomonadaceae	Stenotrophomonas
OTU202	0.00305	0	Proteobacteria	Gammaproteobacteria	Xanthomonadales	Xanthomonadaceae	Thermomonas
